# Supplementary material for: Genotyping by sequencing reveals the genetic diversity and population structure of Peruvian highland maize races
Source: Front Plant Sci. 2025 Feb 25;16:1526670. doi: 10.3389/fpls.2025.1526670 (PMC11893605; doi:10.3389/fpls.2025.1526670)
Supplement: Supplementary file 11 [file Table1.xls]

## Sheet: Table S1
Table S1. The 423 accessions of Peruvian maize examined in this study, race, source, geographic information and cluster assignment.
Internal code	Accession	Race	Source	Zone	Department	Province	Altitude (m.a.s.l.)	Latitude	Longitude	Cluster
PM-002	ANC-181	Ancashino	PCIM	North	Ancash	Huaylas	2700	-8.87105	-77.8925	C-5
PM-003	ANC-180	Ancashino	PCIM	North	Ancash	Carhuaz	2600	-9.28174	-77.645	C-5
PM-004	ANC-185	Ancashino	PCIM	North	Ancash	Huari	3150	-9.34838	-77.1708	C-5
PM-005	ANC-184	Ancashino	PCIM	North	Ancash	Huari	3150	-9.34838	-77.1708	C-4
PM-010	ANC-461	Ancashino	PCIM	North	Ancash	Antonio Raymondi	2800	-9.11949	-76.9909	C-5
PM-011	ANC-363	Ancashino	PCIM	North	Ancash		NA	NA	NA	C-5
PM-012	ANC-389	Ancashino	PCIM	North	Ancash	Carhuaz	2600	-9.29393	-77.6243	C-5
PM-013	ANC-367	Ancashino	PCIM	North	Ancash		NA	NA	NA	C-4
PM-014	ANC-071	Ancashino	PCIM	North	Ancash	Yungay	2585	-9.17373	-77.723	C-5
PM-015	ANC-049	Ancashino	PCIM	North	Ancash	Huaraz	3190	-9.52612	-77.5288	C-5
PM-016	ANC-085	Ancashino	PCIM	North	Ancash	Yungay	2585	-9.17373	-77.723	C-5
PM-017	ANC-054	Ancashino	PCIM	North	Ancash	Carhuaz	2688	-9.28174	-77.645	C-5
PM-018	ANC-271	Ancashino	PCIM	North	Ancash	Bolognesi	2300	-10.3459	-77.2393	C-5
PM-019	ANC-288	Ancashino	PCIM	North	Ancash	Bolognesi	2800			C-5
PM-020	ANC-307	Ancashino	PCIM	North	Ancash	Bolognesi	2600	-10.2547	-77.1909	C-5
PM-021	ANC-335	Ancashino	PCIM	North	Ancash	Pomabamba	2820	-8.70819	-77.3741	C-5
PM-022	ANC-138	Ancashino	PCIM	North	Ancash	Corongo	2800	-8.60211	-77.9946	C-5
PM-023	ANC-096	Ancashino	PCIM	North	Ancash	Huaylas	2400	-8.87105	-77.8925	C-5
PM-024	ANC-118	Ancashino	PCIM	North	Ancash	Huaylas	2600	-9.0485	-77.811	C-5
PM-025	ANC-162	Ancashino	PCIM	North	Ancash	Corongo	3192	-8.58119	-77.9082	C-5
PM-026	ANC-205	Ancashino	PCIM	North	Ancash	Sihuas	2980	-8.62599	-77.5851	C-5
PM-027	ANC-268	Ancashino	PCIM	North	Ancash	Bolognesi	2400	-10.3459	-77.2393	C-5
PM-028	ANC-200	Ancashino	PCIM	North	Ancash	Pomabamba	2900			C-5
PM-029	ANC-507	Ancashino	PCIM	North	Ancash	Antonio Raymondi	3000	-9.15827	-76.9694	C-5
PM-030	ANC-473	Ancashino	PCIM	North	Ancash	Antonio Raymondi	2800	-9.11949	-76.9909	C-5
PM-031	ANC-468	Ancashino	PCIM	North	Ancash	Antonio Raymondi	2800	-9.11949	-76.9909	C-5
PM-032	ANC-500	Ancashino	PCIM	North	Ancash	Antonio Raymondi	3420	-9.10343	-77.0147	C-5
PM-033	ANC-046	Ancashino	PCIM	North	Ancash	Huaraz	3190	-9.52612	-77.5288	C-5
PM-034	ANC-036	Ancashino	PCIM	North	Ancash	Huaraz	3200	-9.52612	-77.5288	C-5
PM-035	ANC-042	Ancashino	PCIM	North	Ancash	Huaraz	3230	-9.52612	-77.5288	C-5
PM-036	ANC-037	Ancashino	PCIM	North	Ancash	Huaraz	3200	-9.52612	-77.5288	C-5
PM-037	APUC-120	Ancashino	PCIM	South	Apurímac		2300	NA	NA	C-4
PM-038	APUC-073	Ancashino	PCIM	South	Apurímac	Abancay	2750	-13.5128	-72.8124	C-1
PM-039	APUC-169	Ancashino	PCIM	South	Apurímac	Abancay	2300	-13.6392	-72.8929	C-3
PM-040	APUC-090	Ancashino	PCIM	South	Apurímac	Andahuaylas	2460	-13.5278	-73.3633	C-1
PM-041	ANC-161	Huayleño	PCIM	North	Ancash	Corongo	3192	-8.58119	-77.9082	C-5
PM-042	ANC-155	Huayleño	PCIM	North	Ancash	Corongo	3000	-8.51667	-77.8667	C-5
PM-043	ANC-188	Huayleño	PCIM	North	Ancash	Huari	3100	-9.59547	-77.1758	C-5
PM-044	ANC-180	Huayleño	PCIM	North	Ancash	Carhuaz	2600	-9.28174	-77.645	C-5
PM-045	ANC-259	Huayleño	PCIM	North	Ancash	Bolognesi	2800	-10.1524	-77.1557	C-5
PM-046	ANC-224	Huayleño	PCIM	North	Ancash	Bolognesi	3600	-10.1524	-77.1557	C-5
PM-047	ANC-340	Huayleño	PCIM	North	Ancash	Bolognesi	2500	-10.1239	-77.1464	C-5
PM-048	ANC-338	Huayleño	PCIM	North	Ancash	Bolognesi	2300	-10.1239	-77.1464	C-5
PM-053	ANC-430	Huayleño	PCIM	North	Ancash	Yungay	2400	-9.13842	-77.7423	C-5
PM-054	ANC-442	Huayleño	PCIM	North	Ancash	Huari	2400	-9.34838	-77.1708	C-5
PM-055	ANC-314	Huayleño	PCIM	North	Ancash	Bolognesi	2900	-10.2212	-77.178	C-5
PM-056	ANC-444	Huayleño	PCIM	North	Ancash	Huari	2400	-9.34838	-77.1708	C-5
PM-057	ANC-151	Huayleño	PCIM	North	Ancash	Corongo	3192	-8.58119	-77.9082	C-5
PM-058	ANC-062	Huayleño	PCIM	North	Ancash	Carhuaz	2688	-9.28174	-77.645	C-5
PM-059	ANC-170	Huayleño	PCIM	North	Ancash	Huari	3000	-9.34838	-77.1708	C-5
PM-060	ANC-129	Huayleño	PCIM	North	Ancash	Corongo	2500	-8.58119	-77.9082	C-5
PM-061	ANC-046	Huayleño	PCIM	North	Ancash	Huaraz	3190	-9.52612	-77.5288	C-5
PM-062	HVCA-135	Huayleño	PCIM	Center	Huancavelica	Huancavelica	3100	-12.6421	-74.8631	C-1
PM-063	ANC-138	Huayleño	PCIM	North	Ancash	Corongo	2800	-8.60211	-77.9946	C-5
PM-064	ANC-055	Huayleño	PCIM	North	Ancash	Carhuaz	2600	-9.32283	-77.6087	C-5
PM-065	ANC-129	Huayleño	PCIM	North	Ancash	Corongo	2500	-8.58119	-77.9082	C-5
PM-066	ANC-136	Huayleño	PCIM	North	Ancash	Corongo	2500	-8.60211	-77.9946	C-5
PM-067	ANC-151	Huayleño	PCIM	North	Ancash	Corongo	3192	-8.58119	-77.9082	C-5
PM-068	ANC-217	Huayleño	PCIM	North	Ancash	Bolognesi	2900	-10.1524	-77.1557	C-5
PM-069	ANC-220	Huayleño	PCIM	North	Ancash	Bolognesi	3160	-10.1524	-77.1557	C-5
PM-070	ANC-224	Huayleño	PCIM	North	Ancash	Bolognesi	3600	-10.1524	-77.1557	C-5
PM-071	ANC-234	Huayleño	PCIM	North	Ancash	Bolognesi	3350	-10.1524	-77.1557	C-5
PM-072	ANC-015	Huayleño	PCIM	North	Ancash	Carhuaz	2800	-9.28174	-77.645	C-5
PM-073	CMC-255	Cusco	Fabiola Catalán	South	Cusco	Quispicanchi	NA	-13.8226	-71.542	C-4
PM-074	CMC-257	Cusco	Fabiola Catalán	South	Cusco	Quispicanchi	3218	-13.8226	-71.542	C-3
PM-075	CMC-248	Cusco	Fabiola Catalán	South	Cusco	Cusco	NA	-13.5573	-71.8746	C-3
PM-076	JUN-384	Cusco	PCIM	Center	Junín	Concepción	3413	-11.95	-75.3667	C-4
PM-077	JUN-381	Cusco	PCIM	Center	Junín	Jauja	3335	-11.8167	-75.4333	C-4
PM-078	JUN-450	Cusco	PCIM	Center	Junín	Tarma	3111	-11.3167	-75.6833	C-4
PM-079	JUN-431	Cusco	PCIM	Center	Junín	Huancayo	3229	-12.1167	-75.2833	C-4
PM-080	JUN-414	Cusco	PCIM	Center	Junín	Chupaca	3205	-12.1167	-75.2833	C-4
PM-081	AYA-288	Cusco	PCIM	South	Ayacucho	Huamanga	2700	-13.1667	-74.1667	C-4
PM-082	AYA-236	Cusco	PCIM	South	Ayacucho	Huanta	3083	-13.0167	-74.1833	C-4
PM-083	AYA-251	Cusco	PCIM	South	Ayacucho	La Mar	3271	-12.9333	-74.0167	C-4
PM-084	AYA-248	Cusco	PCIM	South	Ayacucho	La Mar	3251	-12.9333	-74.0167	C-4
PM-085	HVCA-245	Cusco	PCIM	Center	Huancavelica	Huancavelica	3266	-12.5	-75.1833	C-4
PM-086	AYA-318	Cusco	PCIM	South	Ayacucho		NA	NA	NA	C-4
PM-087	HVCA-265	Cusco	PCIM	Center	Huancavelica	Churcampa	3401	-12.7333	-74.3833	C-1
PM-088	HVCA-228	Cusco	PCIM	Center	Huancavelica	Huancavelica	3547	-12.5167	-74.9667	C-4
PM-089	CMC-124	Cusco	Fabiola Catalán	South	Apurímac	Abancay	NA	-13.5703	-71.828	C-4
PM-090	CMC-114	Cusco	Fabiola Catalán	South	Apurímac	Andahuaylas	NA	-13.6526	-73.367	C-4
PM-091	CMC-188	Cusco	Fabiola Catalán	South	Apurímac	Abancay	NA	-13.5128	-72.8124	C-4
PM-092	CMC-240	Cusco	Fabiola Catalán	South	Cusco	Oropesa	NA	-13.5947	-71.7637	C-1
PM-093	JUN-535	Cusco	PCIM	Center	Junín		NA	NA	NA	C-4
PM-094	CMC-252	Cusco	Fabiola Catalán	South	Cusco	Paruro	NA	-13.6668	-71.9559	C-4
PM-095	AYA-206	Cusco	PCIM	South	Ayacucho	Huanta	3048	-12.9833	-74.2	C-4
PM-096	AYA-232	Cusco	PCIM	South	Ayacucho	Huanta	3065	-13.0167	-74.1833	C-4
PM-097	JUN-438	Cusco	PCIM	Center	Junín	Tarma	3314	-11.3333	-75.6167	C-4
PM-098	JUN-380	Cusco	PCIM	Center	Junín	Jauja	3362	-11.8	-75.45	C-4
PM-099	JUN-431	Cusco	PCIM	Center	Junín	Huancayo	3229	-12.1167	-75.2833	C-4
PM-100	JUN-380	Cusco	PCIM	Center	Junín	Jauja	3362	-11.8	-75.45	C-4
PM-101	JUN-473	Cusco	PCIM	Center	Junín	Huancayo	3243	-12.1	-75.2	C-4
PM-102	JUN-513	Cusco	PCIM	Center	Junín		NA	NA	NA	C-9
PM-103	JUN-453	Cusco	PCIM	Center	Junín	Tarma	3144	-11.3833	-75.55	C-4
PM-104	JUN-503	Cusco	PCIM	Center	Junín	Huancayo	2850	-12.0167	-74.8333	C-9
PM-105	AYA-218	Cusco	PCIM	South	Ayacucho	Huanta	3062	-12.9833	-74.2	C-4
PM-106	AYA-309	Cusco	PCIM	South	Ayacucho		NA	NA	NA	C-4
PM-107	AYA-294	Cusco	PCIM	South	Ayacucho	Huamanga	3416	-13.2	-74.2833	C-4
PM-108	AYA-314	Cusco	PCIM	South	Ayacucho		NA	NA	NA	C-4
PM-109	AYA-251	Cusco	PCIM	South	Ayacucho	La Mar	3271	-12.9333	-74.0167	C-4
PM-110	AYA-179	Cusco	PCIM	South	Ayacucho	Huamanga	3042	-13.0667	-74.15	C-4
PM-111	AYA-218	Cusco	PCIM	South	Ayacucho	Huanta	3062	-12.9833	-74.2	C-4
PM-112	AYA-206	Cusco	PCIM	South	Ayacucho	Huanta	3048	-12.9833	-74.2	C-4
PM-113	CMC-308	Cusco	Fabiola Catalán	South	Cusco	Paucartambo	NA	-13.2368	-71.6381	C-1
PM-114	CMC-011	Cusco	Fabiola Catalán	South	Cusco	Paruro	NA	-13.7633	-71.8494	C-3
PM-115	CMC-098	Cusco	Fabiola Catalán	South	Apurímac	Andahuaylas	NA	-13.6088	-73.3384	C-3
PM-116	CMC-013	Cusco	Fabiola Catalán	South	Cusco	Quispicanchi	NA	-13.6895	-71.6182	C-4
PM-117	C-006	Cusco Gigante		South	Cusco		NA	NA	NA	C-4
PM-118	C-008	Cusco Gigante		South	Cusco		NA	NA	NA	C-4
PM-119	C-009	Cusco Gigante		South	Cusco		NA	NA	NA	C-4
PM-120	C-007	Cusco Gigante		South	Cusco		NA	NA	NA	C-4
PM-121	CCC-016	Cusco Gigante	Fabiola Catalán	South	Cusco	Urubamba	NA	-13.3109	-72.1106	C-4
PM-122	CCC-018	Cusco Gigante	Fabiola Catalán	South	Cusco	Calca	NA	-13.4095	-71.9006	C-4
PM-123	CCC-037	Cusco Gigante	Fabiola Catalán	South	Cusco	Paucartambo	NA	-13.6643	-71.663	C-4
PM-124	CCC-017	Cusco Gigante	Fabiola Catalán	South	Cusco	Calca	NA	-13.3365	-72.0391	C-4
PM-125	C-018	Cusco Gigante		South	Cusco		NA	NA	NA	C-4
PM-126	C-019	Cusco Gigante		South	Cusco		NA	NA	NA	C-4
PM-127	C-021	Cusco Gigante		South	Cusco		NA	NA	NA	C-4
PM-128	C-020	Cusco Gigante		South	Cusco		NA	NA	NA	C-4
PM-129	CCC-069	Cusco Gigante	Fabiola Catalán	South	Cusco	Calca	NA	-13.3365	-72.0391	C-4
PM-130	CCC-074	Cusco Gigante	Fabiola Catalán	South	Cusco	Calca	NA	-13.4271	-71.8671	C-4
PM-131	C-001	Cusco Gigante		South	Cusco		NA	NA	NA	C-4
PM-132	CCC-071	Cusco Gigante	Fabiola Catalán	South	Cusco	Calca	NA	-13.4271	-71.8671	C-4
PM-133	C-016	Cusco Gigante		South	Cusco		NA	NA	NA	C-4
PM-134	C-015	Cusco Gigante		South	Cusco		NA	NA	NA	C-4
PM-135	C-014	Cusco Gigante		South	Cusco		NA	NA	NA	C-4
PM-136	C-017	Cusco Gigante		South	Cusco		NA	NA	NA	C-4
PM-141	CUZ-077	Cusco Gigante	PCIM	South	Cusco	Quispicanchi	3200	-13.6741	-71.6777	C-1
PM-142	APUC-018	Cusco Gigante	PCIM	South	Apurímac	Andahuaylas	3000	-13.6526	-73.3679	C-1
PM-144	CUZ-061	Cusco Gigante	PCIM	South	Cusco	Cusco	3200	-13.5667	-71.8167	C-4
PM-145	C-005	Cusco Gigante		South	Cusco		NA	NA	NA	C-4
PM-146	C-004	Cusco Gigante		South	Cusco		NA	NA	NA	C-4
PM-147	C-002	Cusco Gigante		South	Cusco		NA	NA	NA	C-4
PM-148	C-003	Cusco Gigante		South	Cusco		NA	NA	NA	C-4
PM-151	CCC-056	Cusco Gigante	Fabiola Catalán	South	Cusco	Paucartambo	NA	-13.5535	-71.7173	C-4
PM-152	CCC-066	Cusco Gigante	Fabiola Catalán	South	Cusco	Calca	NA	-13.3368	-71.9887	C-4
PM-153	CCC-057	Cusco Gigante	Fabiola Catalán	South	Cusco	Calca	NA	-13.4271	-71.8671	C-4
PM-154	CCC-048	Cusco Gigante	Fabiola Catalán	South	Cusco	Calca	NA	-13.3361	-70.9903	C-4
PM-155	CMC-020	Cusco Gigante	Fabiola Catalán	South	Cusco	Urubamba	NA	-13.3055	-72.1157	C-4
PM-156	CUZ-260	Cusco Gigante	PCIM	South	Cusco	Calca	3100	-13.4217	-71.8482	C-1
PM-157	CCC-007	Cusco Gigante	Fabiola Catalán	South	Cusco	Quispicanchi	NA	-13.6701	-71.6745	C-4
PM-158	CMC-001	Cusco Gigante	Fabiola Catalán	South	Cusco	Urubamba	NA	-13.3167	-72.0892	C-4
PM-159	C-011	Cusco Gigante		South	Cusco		NA	NA	NA	C-4
PM-160	C-010	Cusco Gigante		South	Cusco		NA	NA	NA	C-4
PM-161	C-012	Cusco Gigante		South	Cusco		NA	NA	NA	C-4
PM-162	C-013	Cusco Gigante		South	Cusco		NA	NA	NA	C-4
PM-163	APUC-071	Paro	PCIM	South	Apurímac	Abancay	2750	-13.5128	-72.8124	C-5
PM-164	APUC-069	Paro	PCIM	South	Apurímac	Abancay	2750	-13.5128	-72.8124	C-3
PM-165	APUC-136	Paro	PCIM	South	Apurímac	Abancay	2500	-13.6392	-72.8929	C-3
PM-166	APUC-110	Paro	PCIM	South	Apurímac	Abancay	2377	-13.5128	-72.8124	C-3
PM-167	APUC-301	Paro	PCIM	South	Apurímac	Andahuaylas	2820	-13.6081	-73.3439	C-3
PM-168	HCO-120	Paro	PCIM	Center	Huánuco	Dos de Mayo	3600	-9.41045	-76.3746	C-5
PM-169	AYA-123	Paro	PCIM	South	Ayacucho	Huamanga	3100	-13.1639	-74.2236	C-1
PM-170	HCO-112	Paro	PCIM	Center	Huánuco	Huánuco	3000	-9.55167	-76.6361	C-5
PM-171	CUZ-260	Paro	PCIM	South	Cusco	Calca	3100	-13.4217	-71.8482	C-1
PM-172	ANC-491	Paro	PCIM	North	Ancash	Antonio Raymondi	2600	-9.11949	-76.9909	C-5
PM-173	ANC-375	Paro	PCIM	North	Ancash	Bolognesi	3350	-10.1524	-77.1557	C-5
PM-174	ANC-522	Paro	PCIM	North	Ancash	Huari	3100	-9.34838	-77.1708	C-5
PM-175	ANC-399	Paro	PCIM	North	Ancash	Carhuaz	2000	-9.27076	-77.6808	C-1
PM-176	CMC-180	Paro	Fabiola Catalán	South	Apurímac	Andahuaylas	2820	-13.652	-73.4425	C-1
PM-177	CMC-146	Paro	Fabiola Catalán	South	Apurímac	Abancay	2909	-13.5128	-72.8124	C-1
PM-178	CMC-185	Paro	Fabiola Catalán	South	Apurímac	Abancay	2909	-13.5128	-72.8124	C-3
PM-179	CMC-181	Paro	Fabiola Catalán	South	Apurímac	Abancay	2909	-13.5128	-72.8124	C-1
PM-180	AYA-089	Paro	PCIM	South	Ayacucho	Huanta	2620	-12.9384	-74.2502	C-1
PM-181	AYA-090	Paro	PCIM	South	Ayacucho	Huanta	2570	-12.9384	-74.2502	C-1
PM-182	AYA-093	Paro	PCIM	South	Ayacucho	Huanta	2400	-12.5791	-74.2289	C-1
PM-183	ANC-622	Paro	PCIM	North	Ancash	Sihuas	2850	-8.55477	-77.6293	C-5
PM-184	ANC-530	Paro	PCIM	North	Ancash	Huari	3100	-9.34838	-77.1708	C-5
PM-185	ANC-561	Paro	PCIM	North	Ancash	Pomabamba	2900	-8.82025	-77.4616	C-3
PM-186	APUC-068	Paro	PCIM	South	Apurímac	Abancay	2750	-13.5128	-72.8124	C-3
PM-187	APUC-211	Paro	PCIM	South	Apurímac	Abancay	2800	-13.5128	-72.8124	C-3
PM-188	APUC-274	Paro	PCIM	South	Apurímac	Aymaraes	3100	-14.3794	-73.1608	C-1
PM-189	APUC-150	Paro	PCIM	South	Apurímac	Abancay	2500	-13.6392	-72.8929	C-5
PM-190	APUC-261	Paro	PCIM	South	Apurímac	Abancay	3600	-13.5426	-72.6968	C-3
PM-191	JUN-008	Paro	PCIM	Center	Junín	Tarma	3080	-11.4193	-75.6889	C-3
PM-192	JUN-440	Paro	PCIM	Center	Junín	Tarma	3030	-11.3333	-75.6167	C-1
PM-193	HVCA-141	Paro	PCIM	Center	Huancavelica	Acobamba	3100	-12.85	-74.5167	C-1
PM-194	JUN-535	Paro	PCIM	Center	Junín		NA	NA	NA	C-9
PM-195	ANC-262	Paro	PCIM	North	Ancash	Bolognesi	3300	-10.1524	-77.1557	C-5
PM-196	ANC-044	Paro	PCIM	North	Ancash	Huaraz	3220	-9.52612	-77.5288	C-5
PM-197	ANC-074	Paro	PCIM	North	Ancash	Yungay	3000	-9.13842	-77.7423	C-5
PM-198	ANC-047	Paro	PCIM	North	Ancash	Huaraz	3190	-9.52612	-77.5288	C-5
PM-199	CMC-099	Paro	Fabiola Catalán	South	Apurímac	Andahuaylas	3500	-13.6525	-73.367	C-3
PM-200	CMC-085	Paro	Fabiola Catalán	South	Cusco	Anta	2659	-13.516	-73.5478	C-3
PM-201	CMC-143	Paro	Fabiola Catalán	South	Apurímac	Andahuaylas	3784	-13.6088	-73.3384	C-4
PM-202	CMC-090	Paro	Fabiola Catalán	South	Apurímac	Andahuaylas	3500	-13.6525	-73.367	C-1
PM-203	JUN-502	Chullpi	PCIM	Center	Junín	Huancayo	2850	-12.0167	-74.8333	C-9
PM-204	HVCA-278	Chullpi	PCIM	Center	Huancavelica	Huaribamba	3002	-12.2667	-74.9333	C-9
PM-205	JUN-534	Chullpi	PCIM	Center	Junín		NA	NA	NA	C-9
PM-206	JUN-523	Chullpi	PCIM	Center	Junín		NA	NA	NA	C-9
PM-207	CCC-051	Chullpi	Fabiola Catalán	South	Cusco	Quispicanchi	NA	-13.7964	-71.0547	C-6
PM-208	CCC-073	Chullpi	Fabiola Catalán	South	Cusco	Calca	NA	-13.4271	-71.0878	C-6
PM-209	CCC-045	Chullpi	Fabiola Catalán	South	Cusco	Paruro	NA	-13.7278	-72.0558	C-6
PM-210	CCC-041	Chullpi	Fabiola Catalán	South	Cusco	Urubamba	NA	-13.2843	-72.1959	C-6
PM-211	CMC-037	Chullpi	Fabiola Catalán	South	Cusco	Cusco	NA	-13.6895	-71.6182	C-8
PM-212	CAJ-104	Chullpi	PCIM	North	Cajamarca	Hualgayoc	3300	-6.76286	-78.6081	C-6
PM-213	CMC-036	Chullpi	Fabiola Catalán	South	Cusco	Urubamba	NA	-13.3055	-72.1157	C-1
PM-214	CAJ-108	Chullpi	PCIM	North	Cajamarca	Celendín	2750	-6.86665	-78.1422	C-6
PM-215	AYA-247	Chullpi	PCIM	South	Ayacucho	La Mar	3240	-12.9333	-74.0167	C-1
PM-216	AYA-228	Chullpi	PCIM	South	Ayacucho	Huanta	2929	-12.9833	-74.2	C-9
PM-217	AYA-271	Chullpi	PCIM	South	Ayacucho	Víctor Fajardo	3131	-13.75	-74.05	C-1
PM-218	AYA-195	Chullpi	PCIM	South	Ayacucho	Huamanga	2994	-13.0667	-74.15	C-1
PM-219	APUC-320	Chullpi	PCIM	South	Apurímac		NA	NA	NA	C-1
PM-220	JUN-550	Chullpi	PCIM	Center	Junín		NA	NA	NA	C-1
PM-221	JUN-554	Chullpi	PCIM	Center	Junín		NA	NA	NA	C-1
PM-222	CAJ-110	Chullpi	PCIM	North	Cajamarca	Hualgayoc	2750	-6.76286	-78.6081	C-6
PM-223	CUZ-209	Chullpi	PCIM	South	Cusco	Cusco	3220	-13.532	-71.9675	C-1
PM-224	AYA-305	Chullpi	PCIM	South	Ayacucho		NA	NA	NA	C-1
PM-225	AYA-176	Chullpi	PCIM	South	Ayacucho	Huamanga	2861	-13.0553	-74.1391	C-1
PM-226	HVCA-275	Chullpi	PCIM	Center	Huancavelica	Huaribamba	3002	-12.2667	-74.9333	C-9
PM-227	HVCA-277	Chullpi	PCIM	Center	Huancavelica	Huaribamba	3002	-12.2667	-74.9333	C-9
PM-228	ANC-630	Chullpi	PCIM	North	Ancash		NA	NA	NA	C-5
PM-229	JUN-463	Chullpi	PCIM	Center	Junín	Tarma	3314	-11.3333	-75.6167	C-9
PM-230	HVCA-285	Chullpi	PCIM	Center	Junín		NA	NA	NA	C-9
PM-231	CMC-502	Chullpi	Fabiola Catalán	South	Apurímac	Abancay	2460	-13.4794	-72.8909	C-1
PM-232	CMC-227	Chullpi	Fabiola Catalán	South	Cusco	Quispicanchi	NA	-13.5947	-71.7637	C-3
PM-233	CMC-607	Chullpi	Fabiola Catalán	South	Cusco	Quispicanchi	3382	-13.9113	-71.5024	C-1
PM-234	CMC-228	Chullpi	Fabiola Catalán	South	Apurímac	Abancay	NA	-13.5128	-72.8124	C-1
PM-235	AYA-203	Chullpi	PCIM	South	Ayacucho	Huamanga	3362	-13.0667	-74.15	C-1
PM-236	AYA-178	Chullpi	PCIM	South	Ayacucho	Huamanga	3033	-13.0667	-74.15	C-1
PM-237	AYA-193	Chullpi	PCIM	South	Ayacucho	Huamanga	3026	-13.0667	-74.1333	C-1
PM-238	AYA-188	Chullpi	PCIM	South	Ayacucho	Huanta	3100	-13.0167	-74.1667	C-1
PM-239	CMC-640	Chullpi	Fabiola Catalán	South	Cusco	Quispicanchi	3176	-13.6909	-71.6422	C-1
PM-240	CMC-599	Chullpi	Fabiola Catalán	South	Cusco	Cusco	3009	-13.4924	-71.7786	C-1
PM-241	CMC-026	Chullpi	Fabiola Catalán	South	Cusco	Paruro	NA	-13.7633	-70.8494	C-4
PM-242	CMC-621	Chullpi	Fabiola Catalán	South	Cusco	Cusco	3680	-13.3384	-71.8697	C-4
PM-243	AYA-187	Pisccorunto	PCIM	South	Ayacucho	Huanta	3100	-13.0167	-74.1667	C-1
PM-244	AYA-177	Pisccorunto	PCIM	South	Ayacucho	Huamanga	3000	-13.0667	-74.15	C-1
PM-245	APUC-309	Pisccorunto	PCIM	South	Apurímac		NA	NA	NA	C-1
PM-246	AYA-224	Pisccorunto	PCIM	South	Ayacucho	Huanta	3086	-12.9833	-74.2	C-1
PM-247	CMC-032	Pisccorunto	Fabiola Catalán	South	Cusco	Canchis	NA	-14.1441	-71.4056	C-1
PM-248	MOQ-003	Pisccorunto	PCIM	South	Moquegua		NA	NA	NA	C-1
PM-249	CMC-030	Pisccorunto	Fabiola Catalán	South	Cusco	Quispicanchi	NA	-13.6909	-71.6422	C-1
PM-250	MOQ-013	Pisccorunto	PCIM	South	Moquegua		NA	NA	NA	C-1
PM-251	AYA-243	Pisccorunto	PCIM	South	Ayacucho	La Mar	3289	-12.9333	-74.0167	C-10
PM-252	AYA-203	Pisccorunto	PCIM	South	Ayacucho	Huamanga	3362	-13.0667	-74.15	C-1
PM-253	AYA-264	Pisccorunto	PCIM	South	Ayacucho	Víctor Fajardo	3298	-13.7167	-74.0833	C-10
PM-254	AYA-229	Pisccorunto	PCIM	South	Ayacucho	Huanta	2927	-12.9833	-74.2	C-1
PM-255	CMC-396	Pisccorunto	Fabiola Catalán	South	Cusco	Cusco	NA	-13.4924	-71.7786	C-1
PM-256	CMC-373	Pisccorunto	Fabiola Catalán	South	Cusco	Paucartambo	NA	-13.3156	-71.5917	C-1
PM-257	CMC-405	Pisccorunto	Fabiola Catalán	South	Cusco	Canchis	NA	-14.3569	-71.1694	C-1
PM-258	CMC-391	Pisccorunto	Fabiola Catalán	South	Cusco	Canchis	NA	-13.9113	-71.5024	C-1
PM-259	CUZ-032	Pisccorunto	PCIM	South	Cusco	Quispicanchi	3130	-13.6339	-71.7341	C-1
PM-260	MOQ-016	Pisccorunto	PCIM	South	Moquegua		NA	NA	NA	C-3
PM-261	MOQ-010	Pisccorunto	PCIM	South	Moquegua		NA	NA	NA	C-1
PM-262	MOQ-002	Pisccorunto	PCIM	South	Moquegua		NA	NA	NA	C-1
PM-263	HVCA-280	Pisccorunto	PCIM	Center	Huancavelica		NA	NA	NA	C-9
PM-264	AYA-273	Pisccorunto	PCIM	South	Ayacucho	Víctor Fajardo	3151	-13.75	-74.05	C-1
PM-265	AYA-295	Pisccorunto	PCIM	South	Ayacucho	Huamanga	3416	-13.2	-74.2833	C-1
PM-266	HVCA-289	Pisccorunto	PCIM	Center	Huancavelica		NA	NA	NA	C-9
PM-267	AYA-327	Pisccorunto	PCIM	South	Ayacucho		NA	NA	NA	C-1
PM-268	CUZ-034	Pisccorunto	PCIM	South	Cusco	Calca	2850	-13.3241	-71.955	C-3
PM-269	APUC-307	Pisccorunto	PCIM	South	Apurímac		NA	NA	NA	C-4
PM-270	TAC-064	Pisccorunto	PCIM	South	Tacna		NA	NA	NA	C-1
PM-271	CMC-211	Pisccorunto	Fabiola Catalán	South	Cusco	Paruro	NA	-13.7633	-71.8494	C-1
PM-272	CMC-205	Pisccorunto	Fabiola Catalán	South	Apurímac	Antabamba	NA	-14.3598	-72.8681	C-4
PM-273	CMC-033	Pisccorunto	Fabiola Catalán	South	Cusco	Paruro	NA	-13.7633	-71.8494	C-4
PM-274	CMC-220	Pisccorunto	Fabiola Catalán	South	Apurímac	Abancay	NA	-13.5128	-72.8124	C-1
PM-275	AYA-201	Pisccorunto	PCIM	South	Ayacucho	Huamanga	3358	-13.0667	-74.15	C-1
PM-276	AYA-180	Pisccorunto	PCIM	South	Ayacucho	Huamanga	3029	-13.0667	-74.1333	C-1
PM-277	AYA-185	Pisccorunto	PCIM	South	Ayacucho	Huanta	3090	-13.0167	-74.1667	C-1
PM-278	AYA-183	Pisccorunto	PCIM	South	Ayacucho	Huamanga	3223	-13.05	-74.1333	C-1
PM-279	CMC-222	Pisccorunto	Fabiola Catalán	South	Cusco	Cusco	NA	-13.5703	-71.828	C-1
PM-280	CMC-215	Pisccorunto	Fabiola Catalán	South	Cusco	Urubamba	NA	-13.5178	-73.7235	C-4
PM-281	CMC-436	Pisccorunto	Fabiola Catalán	South	Cusco	Canchis	NA	-14.2019	-71.317	C-1
PM-282	CMC-219	Pisccorunto	Fabiola Catalán	South	Cusco	Cusco	NA	-13.516	-72.5478	C-1
PM-283	PACH-001	Pachia	Joel Flores	South	Tacna	Tacna	1091	-17.8972	-70.1535	C-7
PM-284	PACH-002	Pachia	Joel Flores	South	Tacna	Tacna	1073	-17.9026	-70.159	C-7
PM-285	PACH-003	Pachia	Joel Flores	South	Tacna	Tacna	1057	-17.9047	-70.1605	C-7
PM-286	PACH-004	Pachia	Joel Flores	South	Tacna	Tacna	1042	-17.907	-70.1617	C-7
PM-287	PACH-005	Pachia	Joel Flores	South	Tacna	Tacna	1042	-17.907	-70.1617	C-7
PM-288	PACH-006	Pachia	Joel Flores	South	Tacna	Tacna	1042	-17.907	-70.1617	C-7
PM-289	PACH-007	Pachia	Joel Flores	South	Tacna	Tacna	1053	-17.9053	-70.1576	C-7
PM-290	PACH-008	Pachia	Joel Flores	South	Tacna	Tacna	1053	-17.9053	-70.1576	C-7
PM-291	PACH-009	Pachia	Joel Flores	South	Tacna	Tacna	1071	-17.9033	-70.1544	C-7
PM-292	PACH-010	Pachia	Joel Flores	South	Tacna	Tacna	1294	-17.8621	-70.1224	C-7
PM-293	PACH-011	Pachia	Joel Flores	South	Tacna	Tacna	1294	-17.8621	-70.1224	C-7
PM-294	PACH-012	Pachia	Joel Flores	South	Tacna	Tacna	1276	-17.8621	-70.1231	C-7
PM-295	PACH-013	Pachia	Joel Flores	South	Tacna	Tacna	1284	-17.8626	-70.1228	C-7
PM-296	PACH-014	Pachia	Joel Flores	South	Tacna	Tacna	1279	-17.8631	-70.1234	C-7
PM-297	PACH-015	Pachia	Joel Flores	South	Tacna	Tacna	1277	-17.8632	-70.1233	C-7
PM-298	PACH-016	Pachia	Joel Flores	South	Tacna	Tacna	1277	-17.8632	-70.1233	C-7
PM-299	PACH-017	Pachia	Joel Flores	South	Tacna	Tacna	1240	-17.874	-70.1306	C-7
PM-300	PACH-018	Pachia	Joel Flores	South	Tacna	Tacna	1231	-17.8767	-70.1322	C-7
PM-301	PACH-019	Pachia	Joel Flores	South	Tacna	Tacna	1197	-17.8767	-70.1327	C-7
PM-302	PACH-020	Pachia	Joel Flores	South	Tacna	Tacna	1197	-17.8767	-70.1327	C-7
PM-303	PACH-021	Pachia	Joel Flores	South	Tacna	Tacna	1189	-17.8814	-70.1388	C-7
PM-304	PACH-022	Pachia	Joel Flores	South	Tacna	Tacna	1174	-17.8827	-70.1407	C-7
PM-305	PACH-023	Pachia	Joel Flores	South	Tacna	Tacna	1161	-17.8856	-70.1427	C-7
PM-306	PACH-024	Pachia	Joel Flores	South	Tacna	Tacna	1155	-17.8856	-70.144	C-7
PM-307	PACH-025	Pachia	Joel Flores	South	Tacna	Tacna	1148	-17.8884	-70.1446	C-7
PM-308	PACH-026	Pachia	Joel Flores	South	Tacna	Tacna	793	-17.9686	-70.1879	C-7
PM-309	PACH-027	Pachia	Joel Flores	South	Tacna	Tacna	905	-17.9305	-70.1823	C-7
PM-310	PACH-028	Pachia	Joel Flores	South	Tacna	Tacna	951	-17.9247	-70.1791	C-7
PM-311	PACH-029	Pachia	Joel Flores	South	Tacna	Tacna	944	-17.9251	-70.1797	C-7
PM-312	PACH-030	Pachia	Joel Flores	South	Tacna	Tacna	947	-17.9258	-70.1797	C-7
PM-313	PACH-031	Pachia	Joel Flores	South	Tacna	Tacna	942	-17.9266	-70.1796	C-7
PM-314	PACH-032	Pachia	Joel Flores	South	Tacna	Tacna	932	-17.9299	-70.182	C-7
PM-315	PACH-033	Pachia	Joel Flores	South	Tacna	Tacna	1280	-17.8646	-70.1242	C-7
PM-316	PACH-034	Pachia	Joel Flores	South	Tacna	Tacna	1211	-17.8763	-70.1349	C-7
PM-317	PACH-035	Pachia	Joel Flores	South	Tacna	Tacna	1168	-17.8842	-70.1414	C-7
PM-318	PACH-036	Pachia	Joel Flores	South	Tacna	Tacna	1149	-17.8855	-70.1443	C-7
PM-319	PACH-037	Pachia	Joel Flores	South	Tacna	Tacna	1149	-17.8855	-70.1443	C-7
PM-320	PACH-038	Pachia	Joel Flores	South	Tacna	Tacna	1123	-17.8897	-70.145	C-7
PM-321	PACH-039	Pachia	Joel Flores	South	Tacna	Tacna	1100	-17.8943	-70.1522	C-7
PM-322	PACH-040	Pachia	Joel Flores	South	Tacna	Tacna	1067	-17.8981	-70.158	C-7
PM-323	PACH-041	Pachia	Joel Flores	South	Tacna	Tacna	1058	-17.9023	-70.1598	C-7
PM-324	PACH-042	Pachia	Joel Flores	South	Tacna	Tacna	997	-17.9157	-70.1687	C-7
PM-325	PACH-043	Pachia	Joel Flores	South	Tacna	Tacna	985	-17.9164	-70.1692	C-7
PM-326	PM	Yellow maiz (Hybrid cultivar)	Joel Flores	Lima	Lima		NA	NA	NA	C-2
PM-327	DEKALB-7088	Yellow maiz (Hybrid cultivar)	Joel Flores	Lima	Lima		NA	NA	NA	C-2
PM-328	AYA-010	San Gerónimo	PCIM	South	Ayacucho	Huanta	2500	-12.9384	-74.2502	C-3
PM-329	AYA-008	San Gerónimo	PCIM	South	Ayacucho	Huanta	2600	-12.9384	-74.2502	C-5
PM-330	AYA-080	San Gerónimo	PCIM	South	Ayacucho	Huanta	2650	-12.8995	-74.2752	C-5
PM-331	AYA-027	San Gerónimo	PCIM	South	Ayacucho	La Mar	2500	-13.013	-73.9793	C-5
PM-332	JUN-412	San Gerónimo	PCIM	Center	Junín	Chupaca	3240	-12.1167	-75.2833	C-4
PM-333	JUN-349	San Gerónimo	PCIM	Center	Junín	Jauja	3375	-11.7833	-75.4333	C-4
PM-334	JUN-384	San Gerónimo	PCIM	Center	Junín	Concepción	3413	-11.95	-75.3667	C-4
PM-335	JUN-363	San Gerónimo	PCIM	Center	Junín	Jauja	3374	-11.7833	-75.4667	C-1
PM-336	AYA-261	San Gerónimo	PCIM	South	Ayacucho	Víctor Fajardo	3292	-13.7167	-74.0833	C-1
PM-337	AYA-211	San Gerónimo	PCIM	South	Ayacucho	Huanta	3060	-12.9833	-74.2	C-1
PM-338	AYA-277	San Gerónimo	PCIM	South	Ayacucho	Víctor Fajardo	2746	-13.6833	-74.0667	C-1
PM-339	AYA-236	San Gerónimo	PCIM	South	Ayacucho	Huanta	3083	-13.0167	-74.1833	C-4
PM-340	JUN-163	San Gerónimo	PCIM	Center	Junín	Concepción	3320	-11.892	-75.3478	C-1
PM-341	JUN-060	San Gerónimo	PCIM	Center	Junín	Concepción	3400	-11.8902	-75.2665	C-1
PM-342	JUN-460	San Gerónimo	PCIM	Center	Junín	Tarma	3144	-11.3833	-75.55	C-4
PM-343	JUN-176	San Gerónimo	PCIM	Center	Junín	Jauja	3300	-11.7486	-75.4854	C-1
PM-344	HVCA-236	San Gerónimo	PCIM	Center	Huancavelica	Huancavelica	3148	-12.3833	-75.15	C-3
PM-345	HVCA-242	San Gerónimo	PCIM	Center	Huancavelica	Huancavelica	3266	-12.5	-75.1833	C-1
PM-346	HVCA-270	San Gerónimo	PCIM	Center	Huancavelica	Churcampa	3469	-12.7333	-74.3833	C-1
PM-347	JUN-313	San Gerónimo	PCIM	Center	Junín	Chupaca	3250	-12.1273	-75.248	C-9
PM-348	AYA-310	San Gerónimo	PCIM	South	Ayacucho		NA	NA	NA	C-1
PM-349	AYA-304	San Gerónimo	PCIM	South	Ayacucho		NA	NA	NA	C-1
PM-350	AYA-308	San Gerónimo	PCIM	South	Ayacucho		NA	NA	NA	C-3
PM-351	AYA-321	San Gerónimo	PCIM	South	Ayacucho		NA	NA	NA	C-1
PM-352	AYA-115	San Gerónimo	PCIM	South	Ayacucho	Huamanga	2880	-13.0553	-74.1391	C-1
PM-353	CAJ-111	San Gerónimo	PCIM	North	Cajamarca	Hualgayoc	3300	-6.76286	-78.6081	C-1
PM-354	AYA-102	San Gerónimo	PCIM	South	Ayacucho	Huanta	3000	-12.9384	-74.2502	C-1
PM-355	AYA-139	San Gerónimo	PCIM	South	Ayacucho	Huamanga	3050	-13.1639	-74.2236	C-1
PM-356	APUC-231	San Gerónimo	PCIM	South	Apurímac	Aymaraes	3200	-14.416	-73.2047	C-1
PM-357	JUN-507	San Gerónimo	PCIM	Center	Junín	Huancayo	2850	-12.0167	-74.8333	C-1
PM-358	JUN-479	San Gerónimo	PCIM	Center	Junín	Concepción	2910	-11.9	-75.3	C-9
PM-359	JUN-530	San Gerónimo	PCIM	Center	Junín		NA	NA	NA	C-9
PM-360	APUC-154	San Gerónimo	PCIM	South	Apurímac	Abancay	2500	-13.6392	-72.8929	C-4
PM-361	APUC-034	San Gerónimo	PCIM	South	Apurímac	Andahuaylas	3000	-13.6526	-73.3679	C-1
PM-362	APUC-152	San Gerónimo	PCIM	South	Apurímac	Abancay	2500	-13.6392	-72.8929	C-4
PM-363	APUC-100	San Gerónimo	PCIM	South	Apurímac	Andahuaylas	3100	-13.6526	-73.3679	C-1
PM-364	AYA-006	San Gerónimo	PCIM	South	Ayacucho	Huamanga	3000	-13.1639	-74.2236	C-1
PM-365	AYA-192	San Gerónimo	PCIM	South	Ayacucho	Huamanga	3029	-13.0667	-74.1333	C-1
PM-366	JUN-459	San Gerónimo	PCIM	Center	Junín	Tarma	3034	-11.35	-75.6667	C-1
PM-367	AYA-290	San Gerónimo	PCIM	South	Ayacucho	Huamanga	3461	-13.2	-74.2667	C-3
PM-368	HVCA-236	San Gerónimo Huancavelicano	PCIM	Center	Huancavelica	Huancavelica	3148	-12.3833	-75.15	C-1
PM-369	HVCA-234	San Gerónimo Huancavelicano	PCIM	Center	Huancavelica	Huancavelica	3113	-12.3833	-75.15	C-1
PM-370	JUN-485	San Gerónimo Huancavelicano	PCIM	Center	Junín	Concepción	3022	-11.9	-75.3	C-9
PM-371	JUN-480	San Gerónimo Huancavelicano	PCIM	Center	Junín	Concepción	2910	-11.9	-75.3	C-9
PM-372	JUN-526	San Gerónimo Huancavelicano	PCIM	Center	Junín		NA	NA	NA	C-1
PM-373	JUN-510	San Gerónimo Huancavelicano	PCIM	Center	Junín	Huancayo	2607	-12.0167	-74.8333	C-9
PM-374	HVCA-237	San Gerónimo Huancavelicano	PCIM	Center	Huancavelica	Huancavelica	3166	-12.3833	-75.15	C-1
PM-375	JUN-476	San Gerónimo Huancavelicano	PCIM	Center	Junín	Jauja	3354	-11.9167	-75.4167	C-9
PM-376	HVCA-237	San Gerónimo Huancavelicano	PCIM	Center	Huancavelica	Huancavelica	3166	-12.3833	-75.15	C-3
PM-377	JUN-362	San Gerónimo Huancavelicano	PCIM	Center	Junín	Jauja	3380	-11.7833	-75.4667	C-1
PM-378	JUN-316	San Gerónimo Huancavelicano	PCIM	Center	Junín	Chupaca	3250	-12.1273	-75.248	C-1
PM-379	JUN-477	San Gerónimo Huancavelicano	PCIM	Center	Junín	Jauja	3354	-11.9167	-75.4167	C-1
PM-380	JUN-349	San Gerónimo Huancavelicano	PCIM	Center	Junín	Jauja	3375	-11.7833	-75.4333	C-4
PM-381	HVCA-247	San Gerónimo Huancavelicano	PCIM	Center	Huancavelica	Huancavelica	3145	-12.3833	-75.1333	C-3
PM-382	HVCA-240	San Gerónimo Huancavelicano	PCIM	Center	Huancavelica	Huancavelica	3270	-12.4667	-75.1833	C-1
PM-383	AYA-313	San Gerónimo Huancavelicano	PCIM	South	Ayacucho		NA	NA	NA	C-9
PM-384	HVCA-288	San Gerónimo Huancavelicano	PCIM	Center	Huancavelica		NA	NA	NA	C-9
PM-385	AYA-073	San Gerónimo Huancavelicano	PCIM	South	Ayacucho	Huanta	3250	-13.0278	-74.2005	C-1
PM-386	AYA-082	San Gerónimo Huancavelicano	PCIM	South	Ayacucho	Huanta	2600	-12.8995	-74.2752	C-5
PM-387	AYA-116	San Gerónimo Huancavelicano	PCIM	South	Ayacucho	Huamanga	3350	-13.1639	-74.2236	C-5
PM-388	AYA-117	San Gerónimo Huancavelicano	PCIM	South	Ayacucho	Huamanga	3330	-13.1639	-74.2236	C-1
PM-389	AYA-115	San Gerónimo Huancavelicano	PCIM	South	Ayacucho	Huamanga	2880	-13.0553	-74.1391	C-1
PM-390	AYA-119	San Gerónimo Huancavelicano	PCIM	South	Ayacucho	Huamanga	3400	-13.1639	-74.2236	C-3
PM-391	APUC-150	San Gerónimo Huancavelicano	PCIM	South	Apurímac	Abancay	2500	-13.6392	-72.8929	C-5
PM-392	HVCA-176	San Gerónimo Huancavelicano	PCIM	Center	Huancavelica	Tayacaja	3400	-12.3774	-74.8536	C-3
PM-393	AYA-165	San Gerónimo Huancavelicano	PCIM	South	Ayacucho	La Mar	3391	-12.9321	-73.7478	C-2
PM-394	APUC-188	San Gerónimo Huancavelicano	PCIM	South	Apurímac	Abancay	2600	-13.6223	-72.8707	C-1
PM-395	HVCA-053	San Gerónimo Huancavelicano	PCIM	Center	Huancavelica	Tayacaja	2600	-12.2867	-74.8741	C-1
PM-396	HVCA-058	San Gerónimo Huancavelicano	PCIM	Center	Huancavelica	Tayacaja	2800	-12.3993	-74.8659	C-3
PM-397	HVCA-088	San Gerónimo Huancavelicano	PCIM	Center	Huancavelica	Tayacaja	3100	-12.4	-74.7	C-1
PM-398	JUN-169	San Gerónimo Huancavelicano	PCIM	Center	Junín	Huancayo	3350	-12.1412	-75.1579	C-3
PM-399	HVCA-096	San Gerónimo Huancavelicano	PCIM	Center	Huancavelica	Tayacaja	3300	-12.3993	-74.8659	C-9
PM-400	HVCA-099	San Gerónimo Huancavelicano	PCIM	Center	Huancavelica	Tayacaja	3300	-12.3993	-74.8659	C-9
PM-401	HVCA-100	San Gerónimo Huancavelicano	PCIM	Center	Huancavelica	Tayacaja	3300	-12.3993	-74.8659	C-3
PM-402	HVCA-120	San Gerónimo Huancavelicano	PCIM	Center	Huancavelica	Tayacaja	3050	-12.1647	-74.901	C-9
PM-403	HVCA-132	San Gerónimo Huancavelicano	PCIM	Center	Huancavelica	Angaraes	3200	-12.9952	-74.7249	C-1
PM-404	HVCA-176	San Gerónimo Huancavelicano	PCIM	Center	Huancavelica	Tayacaja	3400	-12.3774	-74.8536	C-1
PM-405	JUN-046	San Gerónimo Huancavelicano	PCIM	Center	Junín	Jauja	3300	-11.8329	-75.43	C-1
PM-406	R-014	Purple maize (OP cultivar)	Hugo Huanuqueño	Lima	Lima		NA	NA	NA	C-2
PM-407	M-002	Purple maize (OP cultivar)	Hugo Huanuqueño	Lima	Lima		NA	NA	NA	C-2
PM-408	R-115	Purple maize (OP cultivar)	Hugo Huanuqueño	Lima	Lima		NA	NA	NA	C-2
PM-409	R-032	Purple maize (OP cultivar)	Hugo Huanuqueño	Lima	Lima		NA	NA	NA	C-2
PM-410	M-001	Purple maize (OP cultivar)	Hugo Huanuqueño	Lima	Lima		NA	NA	NA	C-2
PM-411	R-108	Purple maize (OP cultivar)	Hugo Huanuqueño	Lima	Lima		NA	NA	NA	C-2
PM-412	M-003	Purple maize (OP cultivar)	Hugo Huanuqueño	Lima	Lima		NA	NA	NA	C-2
PM-413	R-040	Purple maize (OP cultivar)	Hugo Huanuqueño	Lima	Lima		NA	NA	NA	C-2
PM-414	R-022	Purple maize (OP cultivar)	Hugo Huanuqueño	Lima	Lima		NA	NA	NA	C-2
PM-415	F-014	Purple maize (OP cultivar)	Hugo Huanuqueño	Lima	Lima		NA	NA	NA	C-2
PM-416	M-004	Purple maize (OP cultivar)	Hugo Huanuqueño	Lima	Lima		NA	NA	NA	C-2
PM-417	S2-001	Purple maize (OP cultivar)	Hugo Huanuqueño	Lima	Lima		NA	NA	NA	C-2
PM-418	R-111	Purple maize (OP cultivar)	Hugo Huanuqueño	Lima	Lima		NA	NA	NA	C-2
PM-419	R-099	Purple maize (OP cultivar)	Hugo Huanuqueño	Lima	Lima		NA	NA	NA	C-2
PM-420	F-17	Purple maize (OP cultivar)	Hugo Huanuqueño	Lima	Lima		NA	NA	NA	C-2
PM-421	G1 Astilla Amarilla	San Gerónimo Huancavelicano	Pedro García	Center	Huancavelica	Tayacaja	3240	-12.3353	-74.8288	C-9
PM-422	G2 Astilla Blanca	San Gerónimo Huancavelicano	Pedro García	Center	Huancavelica	Tayacaja	3260	-12.3353	-74.8288	C-9
PM-423	G3 Carhuay	San Gerónimo Huancavelicano	Pedro García	Center	Huancavelica	Tayacaja	3230	-12.3609	-74.8459	C-9
PM-424	G4 Carhuay	San Gerónimo Huancavelicano	Pedro García	Center	Huancavelica	Tayacaja	3217	-12.3582	-74.8418	C-9
PM-425	G5 Carhuay	San Gerónimo Huancavelicano	Pedro García	Center	Huancavelica	Tayacaja	2914	-12.2374	-74.7657	C-9
PM-426	G6 Bolón	San Gerónimo Huancavelicano	Pedro García	Center	Huancavelica	Tayacaja	2920	-12.2576	-74.7767	C-9
PM-427	G7 Chullpi	Chullpi	Pedro García	Center	Huancavelica	Tayacaja	2950	-12.2578	-74.777	C-9
PM-428	G8 Astilla Blanca	San Gerónimo	Pedro García	Center	Huancavelica	Tayacaja	2910	-12.4822	-74.8594	C-1
PM-429	G9 Astilla Blanca	San Gerónimo Huancavelicano	Pedro García	Center	Huancavelica	Tayacaja	2930	-12.4823	-74.8591	C-4
PM-430	G10 Cusqueado	Cusco Gigante	Pedro García	Center	Huancavelica	Tayacaja	2890	-12.3336	-74.8582	C-4
PM-431	G11 Carhuay	San Gerónimo Huancavelicano	Pedro García	Center	Huancavelica	Tayacaja	2860	-12.4937	-74.8287	C-9
PM-432	G12 Astilla Blanca	San Gerónimo Huancavelicano	Pedro García	Center	Huancavelica	Tayacaja	3220	-12.4589	-74.6486	C-9
PM-433	G13 Astilla Blanca	San Gerónimo Huancavelicano	Pedro García	Center	Huancavelica	Tayacaja	3290	-12.459	-74.6487	C-9
PM-434	G14 Almidón	Cusco Gigante	Pedro García	Center	Huancavelica	Tayacaja	3150	-12.3089	-74.8928	C-9
PM-435	G15 Astilla Blanca	San Gerónimo Huancavelicano	Pedro García	Center	Huancavelica	Tayacaja	3110	-12.3114	-74.8938	C-9
PM-436	G16 Chullpi	Chullpi	Pedro García	Center	Huancavelica	Tayacaja	3140	-12.3126	-74.894	C-9
PM-437	G17 Chullpi	Chullpi	Pedro García	Center	Huancavelica	Tayacaja	3090	-12.3128	-74.8937	C-9
PM-438	G18 Pistiada	Pisccorunto	Pedro García	Center	Huancavelica	Tayacaja	3180	-12.2379	-74.7767	C-9
PM-439	G19 Carhuay	San Gerónimo Huancavelicano	Pedro García	Center	Huancavelica	Tayacaja	3245	-12.2381	-74.7768	C-9
PCIM refers to Programa Cooperativo de Investigaciones en Maíz of UNALM.

## Sheet: Table S2
Table S2. Origin of the Peruvian maize germplasm among the 10 clusters inferred by STRUCTURE analysis.
	C-1	C-2	C-3	C-4	C-5	C-6	C-7	C-8	C-9	C-10
Race
Ancashino	2	0	1	3	29	0	0	0	0	0
Chullpi	19	0	1	2	1	7	0	1	12	0
Cusco	3	0	4	35	0	0	0	0	2	0
Cusco Gigante	3	0	0	37	0	0	0	0	1	0
Huayleño	1	0	0	0	27	0	0	0	0	0
Pachia	0	0	0	0	0	0	43	0	0	0
Paro	13	0	12	1	13	0	0	0	1	0
Pisccorunto	30	0	2	4	0	0	0	0	3	2
San Gerónimo	24	0	4	7	3	0	0	0	3	0
San Gerónimo Huancavelicano	17	1	7	2	3	0	0	0	20	0
Purple maize (OP cultivar)	0	15	0	0	0	0	0	0	0	0
Yellow maiz (Hybrid cultivar)	0	2	0	0	0	0	0	0	0	0
Geographical deparment
Ancash	1	0	1	2	66	0	0	0	0	0
Apurímac	17	0	11	9	3	0	0	0	0	0
Ayacucho	39	1	4	16	5	0	0	0	2	2
Cajamarca	1	0	0	0	0	3	0	0	0	0
Cusco	21	0	6	43	0	4	0	1	0	0
Huancavelica	14	0	6	4	0	0	0	0	25	0
Huánuco	0	0	0	0	2	0	0	0	0	0
Junín	14	0	2	17	0	0	0	0	15	0
Lima	0	17	0	0	0	0	0	0	0	0
Moquegua	4	0	1	0	0	0	0	0	0	0
Tacna	1	0	0	0	0	0	43	0	0	0
Zone
North	2	0	1	2	66	3	0	0	0	0
Center	28	0	8	21	2	0	0	0	40	0
South	82	1	22	68	8	4	43	1	2	2
Lima	0	17	0	0	0	0	0	0	0	0

## Sheet: Table S3
Table S3. The Fst values among Peruvian maize races.
Race/Population	Ancashino	Huayleño	Cusco	Cusco Gigante	Paro	Chullpi	Pisccorunto	Pachia	Yellow maize (hybrid)	San Gerónimo	San Gerónimo Huancavelicano
Huayleño	0.00131524
Cusco	0.0111096	0.0163017
Cusco Gigante	0.0212632	0.0273673	0.00317867
Paro	0.00270097	0.0052947	0.00559998	0.0144867
Chullpi	0.00654422	0.00780081	0.0113057	0.0208133	0.00395587
Pisccorunto	0.010923	0.0145994	0.00582193	0.0135417	0.00472232	0.00829045
Pachia	0.0445341	0.0490286	0.053218	0.0626347	0.0451683	0.0483919	0.0495214
Yellow maize (hybrid)	0.117314	0.133699	0.156041	0.180239	0.13917	0.145175	0.163829	0.172507
San Gerónimo	0.00682209	0.0101853	0.00354147	0.0106363	0.00211058	0.00507124	0.00250662	0.0484208	0.152635
San Gerónimo Huancavelicano	0.0059564	0.00780383	0.00915155	0.0189175	0.00292568	0.00334672	0.00628835	0.0492088	0.141623	0.00314405
Purple corn (OP)	0.105891	0.116689	0.128535	0.147579	0.116703	0.122515	0.134568	0.149743	0.0896304	0.126988	0.119091
